# Supplementary material for: Lipid mediators in post-mortem brain samples from patients with Alzheimer's disease: A systematic review
Source: Brain Behav Immun Health. 2024 Dec 23;43:100938. doi: 10.1016/j.bbih.2024.100938 (PMC11782888; doi:10.1016/j.bbih.2024.100938)
Supplement: Multimedia component 1 [file mmc1.xlsx]

## Sheet: Sheet 1
		ARA																															EPA				DHA
		Prostaglandin			Thromboxane	Prostacyclin	F2-isoprostane									Eicosanoid																	Eicosanoid				Docosanoid							F4-Isoprostane
BRAIN REGION	SUBREGION	PGE2	PGD2	PGF2a	TXB2	6-Keto PGF1a	F2 IsoPs	iPF2a-III	iPF2a-VI	5-F2-IsoP	8-F2-IsoP	8-iso-PGF2a	8,12-iso-IPF2-VI	15-keto-PGF2a	13,14-dihydro 15-keto PGF2a	5-HETE	11-HETE	12-HETE	15-HETE	5,15-diHETE	LXA4	LXA5	LXB4	LTB4	5,6 EET	8,9 EET	11,12 EET	14,15 EET	20-OH-LTB4	11-trans-LTE4	5,6-DHET	5,6-DHET-lactone	RvE1	RvE2	5,6-DiHETE	PGE3	NPD1/PD1	Maresin 1	RvD1	RvD2	RvD3	RvD4	RvD5	F4 IsoPs	PGF4 comp I	PGF4 comp II	Ref
CORTEX	Cortex														20				-50											-68	-94	-50			-32	-98							100				Kurano 2022
	Entorhinal												207*																																		Forman 2007
	Entorhinal	123.2	448*	-90.2	78.1															-31.4	159.8		-55.5	-33.5					32.6				19150	318.3			-100*	NA*	675.9	383.9			-49*				Zhu 2016
	Frontal	73	57	-71*												60		-17	14		137	135	112	19	133	179	14	12						56			-71*		77		69	53					Ebright 2022
	Frontal	50	50	-22.4						44.4	-27.8			400		217*	338*	80*																													Furman 2018
	Frontal					-26.8		105*	106*																																						Pratico 1998
	Frontal												77*					54*	57*																												Pratico 2004
	Frontal	-45*	-63*	-49*	33.3																																										Wong 1992
	Frontal												123*																																		Yao 2003
	Occipital						21.6																																						1000*	5900*	Nourooz-Zadeh 1999
	Occipital												30																																		Yao 2003
	Parietal						-1.3																																						-50	55.6	Nourooz-Zadeh 1999
	Inferior Parietal						100																																					144.8			Reich 2001
	Temporal																																				-95*										Lukiw 2005
	Temporal						-2.6																																						700*	900*	Nourooz-Zadeh 1999
	Temporal							117*	129*																																						Pratico 1998
	Temporal												68*					64*	53*																												Pratico 2004
	Temporal												125*																																		Yao 2003
	Temporal Gyri						51.2																																					168.1			Reich 2001
CEREBELLUM	NA						-23.4																																								Bhatia 2013
	NA							-15.2	-1.6																																						Pratico 1998
	NA												10.5					0	7																												Pratico 2004
	NA						171.1																																					106.5			Reich 2001
	NA												-3.4																																		Yao 2003
HIPPOCAMPUS	NA						25.9																																								Bhatia 2013
	NA											81*			93*																																Casadesus 2007
	NA																																				-92*										Lukiw 2005
	NA						42.9																																					164.4			Reich 2001
	HLGN	115.7	261.3	307.6	63.8											22.6		-12.7	38.6	69.2	-48*			-46.7														NA	-25								Wang 2015
SUBSTANTIA NIGRA	NA						-26.6																																								Fessel 2003
