# Supplementary material for: Lipid mediators in post-mortem brain samples from patients with Alzheimer's disease: A systematic review
Source: Brain Behav Immun Health. 2024 Dec 23;43:100938. doi: 10.1016/j.bbih.2024.100938 (PMC11782888; doi:10.1016/j.bbih.2024.100938)
Supplement: Multimedia component 2 [file mmc2.xlsx]

## Sheet: Sheet1
		Cyclooxygenases						Lipoxygenase			Prostaglandin E synthase					Phospholipases
BRAIN REGION	SUBREGION	COX-2			COX-1			15-LOX		5-LOX	mPGES1		mPGES2		cPGES	PLA2			cPLA2		sPLA2	Ref
		mRNA	Protein	Density	mRNA	Density	Protein	mRNA	Protein	Protein	mRNA	Protein	mRNA	Protein	Protein	CA dependent activity	CA independent activity	Protein	mRNA	Protein	mRNA
HIPPOCAMPUS	NA		-48.3974																			Yermakenova and O'Banion 2001
	NA	114*			78.3784																	Yasojima 1999
	NA									403*												Firuzi 2008
	NA											26*		8.54276	18.9191							Akitake 2013
	NA															-17*	-23					Ross 1998
	NA																	189*				Sanchez-Mejia 2008
	CA3		87*																			Ho 1999
	CA3		67.9612																			Ho 2001
	CA3				-13.5135																	Yermakenova 1999
	CA3		-16*																			Yermakenova and O'Banion 2001
	CA3		65*	-35*																		Yokota 2003
	CA3		69*																			Yokota 2004
	CA3		7.84314																			Fujimi 2007
	CA3																				100*	Moses 2006
	CA2		103*																			Ho 1999
	CA2		66.0194																			Ho 2001
	CA2		-18.6141																			Yermakenova 1999
	CA2		92.2156	-31.5101																		Yokota 2003
	CA2		105*																			Yokota 2004
	CA1		77*																			Ho 1999
	CA1		64.0777																			Ho 2001
	CA1								154*													Wang 2015
	CA1		-22*																			Yermakenova and O'Banion 2001
	CA1		86*	-43*																		Yokota 2003
	CA1		101*																			Yokota 2004
	CA1							-195*														Lukiw 2005
	CA1	210*																	350*			Colangelo 2002
	CA1		20*																			Fujimi 2007
	CA4		78*																			Ho 1999
	CA4		82*	-35.6757																		Yokota 2003
	CA4		85*																			Yokota 2004
	DG		18.0328																			Ho 1999
	DG																				95*	Moses 2006
	Hilus		-29.3629																			Yermakenova and O'Banion 2001
CORTEX	NA									40*												Firuzi 2008
	Entorhinal	151*			54.2857																	Yasojima1999
	Entorhinal		0.2886																			Fujimi 2007
	Subiculum		5.06329																			Fujimi 2007
	Transentorhinal		0.29985																			Fujimi 2007
	Neocortex	-63*																				Chang 1996
	Neocortex	25			15.4																	Lukiw and Bazan 1997
	Frontal	35*	79.085		-11																	Pasinetti and Aisen 1998
	Frontal								60*													Pratico2004
	Frontal	-9.09091			6.06061						-12.2807		5.55555		1							Mohri 2007
	Frontal															-29*						Gattaz 1995 and 1996
	Frontal															-42*	-38					Talbot 2000
	Midfrontal				51.1111																	Yasojima1999
	Middle Frontal Gyrus											51*										Chaudry 2008
	Middle Frontal Gyrus											3.7702										Chaudry 2010
	Occipital	11.1111			48.7805																	Yasojima1999
	Occipital																			49*		Stephenson 1996
	Occipital															-32*	-20					Ross 1998
	Motor	29.1139			21.0526																	Yasojima1999
	Parietal															-37*						Gattaz 1995 and 1996
	Parietal															-41*	-36*					Ross 1998
	Temporal		39*				75*															Kitamura 1999
	Temporal		164*																			Hoozemans2001
	Temporal								55*													Pratico 2004
	Temporal		-53.6																			Hoozeman 2002
	Temporal			-71.4286																		Hoozeman 2005
	Temporal															-37*	-43*					Ross 1998
	Temporal															-18.2	-11					Talbot 2000
	Temporal Gyrus																14.3					Kanfer 1993
	Temporal Gyrus																				73*	Moses 2006
	Midtemporal			-82*																		Hoozeman 2004
	Midtemporal Gyrus	104*			82.0513																	Yasojima1999
	Layer I					10.7																Yermakenova 1999
	Layer II					38*																Yermakenova 1999
	Layer III					31*																Yermakenova 1999
	White Matter					10.2																Yermakenova 1999
AMYGDALA	NA	40			45.2381																	Yasojima1999
SUBSTANTIA NIGRA	NA	103*			0																	Yasojima1999
THALAMUS	NA	41*			74.4186																	Yasojima1999
STRIATUM	Caudate	1.08696			28.2051																	Yasojima1999
	Putamen	30.5822																				Chang 1996
CEREBELLUM	NA	1.38889			60.5263																	Yasojima1999
	NA								-14.7887													Pratico 2004
	NA															-5.1	19.7					Ross 1998
